# Supplementary material for: Disorder of Sex Development Due to 17-Beta-Hydroxysteroid Dehydrogenase Type 3 Deficiency: A Case Report and Review of 70 Different HSD17B3 Mutations Reported in 239 Patients
Source: Int J Mol Sci. 2022 Sep 2;23(17):10026. doi: 10.3390/ijms231710026 (PMC9456484; doi:10.3390/ijms231710026)
Supplement: Supplementary file 1 [file ijms-23-10026-s001.zip]

Archive with 1 entries (1 files):
- ijms-1813632-supplementary.pdf
